# Supplementary material for: Targeting Cellular Senescence with Liposome-Encapsulated Fisetin: Evidence of Senomorphic Effect
Source: Int J Mol Sci. 2025 Aug 2;26(15):7489. doi: 10.3390/ijms26157489 (PMC12347707; doi:10.3390/ijms26157489)
Supplement: Supplementary file 1 [file ijms-26-07489-s001.zip]

Archive with 1 entries (1 files):
- ijms-3741006-supplementary.pdf
